# Supplementary material for: An Integrated Microfluidic System for One-Stop Multiplexed Exosomal PD-L1 and MMP9 Automated Analysis with Deep Learning Model YOLO
Source: Micromachines (Basel). 2025 Oct 24;16(11):1208. doi: 10.3390/mi16111208 (PMC12654492; doi:10.3390/mi16111208)
Supplement: Supplementary file 1 [file micromachines-16-01208-s001.zip]

Archive with 4 entries (4 files):
- Data and Code Availability.pdf
- micromachines-3897150-supplementary.pdf
- one-stop integrated microfluidic system.dwg
- YOLO-based-exosome-analysis-system.mkv
